# Supplementary material for: Identification of hub genes associated with osteoporosis development by comprehensive bioinformatics analysis
Source: Front Genet. 2023 Feb 23;14:1028681. doi: 10.3389/fgene.2023.1028681 (PMC9999471; doi:10.3389/fgene.2023.1028681)
Supplement: Supplementary file 1 [file Table1.XLSX]

## Sheet: Sheet1
Table S1.The primers used in PCR.
Gene	forward	reverse
CDCL5	5'-GCA GCG GTA ATG AAA TAT GGG A-3'	5'-CAA TGA TTG GAG CAA TGG TCC T_x001e_-3'
CUL1	5'_x001e_-GAT CTG GGA CGA CCT CAG AG-3'	5'-CCC CTT TTT CGA CTT AGA AGG AG_x001e_-3'
CXCL10	5'_x001e_-GTG GCA TTC AAG GAG TAC CTC-3'	5'-TGA TGG CCT TCG ATT CTG GAT T_x001e_-3'
EIF2AK2	5'_x001e_-GCCGCTAAACTTGCATATCTTCA-3'	5'-TCACACGTAGTAGCAAAAGAACC_x001e_-3'
POLR2B	5'_x001e_-GCG GAT GAG GAT ATG CAA TAT GA-3'	5'-ACC AAG CCT TTC TCG TCA AAA_x001e_-3'
PTEN	5'_x001e_-TGG ATT CGA CTT AGA CTT GAC CT-3'	5'-GGT GGG TTA TGG TCT TCA AAA GG_x001e_-3'
STAT1	5'_x001e_-CAG CTT GAC TCA AAA TTC CTG GAG-3'	5'-TGA AGA TTA CGC TTG CTT TTC CT_x001e_-3'
TBP	5'_x001e_-CCA CTC ACA GAC TCT CAC AAC-3'	5'-CTG CGG TAC AAT CCC AGA ACT_x001e_-3'
